# Supplementary material for: Unveiling the long non-coding RNA profile of porcine reproductive and respiratory syndrome virus-infected porcine alveolar macrophages
Source: BMC Genomics. 2021 Mar 12;22:177. doi: 10.1186/s12864-021-07482-9 (PMC7953715; doi:10.1186/s12864-021-07482-9)
Supplement: Supplementary file 2 — Additional file 2. [file 12864_2021_7482_MOESM2_ESM.xls]

DE lncRNAs, known lncRNAs and novel lncRNAs in 6 samples.
geneID	virus-24hA_fpkm	mock-24hA_fpkm	logFC	PValue	FDR	sig
XLOC_025524	85.1565	0.082870667	11.29647812	2.69E-81	4.97E-78	up
XLOC_013580	4.775896667	0.228103867	4.249361261	2.54E-21	2.35E-18	up
XLOC_002865	7.36291	0.748252333	3.108222654	1.78E-14	9.18E-12	up
XLOC_017089	1.002859333	7.796716667	-3.13550244	1.99E-14	9.18E-12	down
XLOC_010709	0.482725667	3.52223	-3.100957998	2.65E-14	9.44E-12	down
XLOC_007125	51.92406667	5.151923333	3.066958279	3.07E-14	9.44E-12	up
XLOC_015648	647.4923333	65.25206667	3.007148598	7.44E-14	1.96E-11	up
XLOC_019331	44.46176667	3.491016667	2.948152238	2.38E-13	5.49E-11	up
XLOC_019266	8.605563333	0.983250667	2.928552866	3.36E-13	6.89E-11	up
XLOC_022175	152.9	73.1003	2.642591281	2.49E-11	4.60E-09	up
XLOC_001770	11.66471333	1.119092333	2.596316504	6.63E-11	1.11E-08	up
XLOC_023526	2.627713333	13.35186667	-2.575515046	8.07E-11	1.24E-08	down
XLOC_007275	1.169123333	5.934156667	-2.566235073	1.06E-10	0.000000015	down
ENSSSCG00000034679	0.0717144	0.464658333	-3.275735896	2.85E-10	3.76E-08	down
XLOC_014394	159.0243333	26.21813333	2.385883223	1.16E-09	1.43E-07	up
XLOC_019295	580.2853333	95.2878	2.34758825	0.000000002	2.33E-07	up
XLOC_022871	0.295255	1.184355333	-2.33980083	2.59E-09	2.81E-07	down
XLOC_019171	30.73156667	4.9967	2.330246145	2.82E-09	2.90E-07	up
XLOC_012739	50.3114	8.460103333	2.30645201	3.68E-09	3.58E-07	up
XLOC_001242	26.3128	4.959253333	2.252023069	8.81E-09	7.75E-07	up
XLOC_022171	0	306.4336667	2.210878808	1.36E-08	1.14E-06	down
XLOC_001133	0.968737	0.092441	2.64007233	1.44E-08	1.16E-06	up
XLOC_002866	10.06654667	2.010522333	2.205281826	1.55E-08	1.19E-06	up
XLOC_007149	19.05606667	3.363886667	2.150174566	3.49E-08	2.57E-06	up
XLOC_004264	0.770591333	3.30184	-2.264131317	9.16E-08	6.51E-06	down
XLOC_016710	2.60897	9.397773333	-2.069836851	1.07E-07	7.31E-06	down
ENSSSCG00000035563	0.077847833	0.259193667	-2.342322186	1.22E-07	7.94E-06	down
XLOC_003996	2.70476	8.53062	-2.052955257	1.25E-07	7.94E-06	down
XLOC_008458	2.518924667	7.62893	-2.056873771	1.62E-07	9.98E-06	down
XLOC_019679	2.555686667	8.13694	-1.972342649	3.52E-07	2.09E-05	down
XLOC_024743	1.859356667	5.77303	-2.004361711	3.63E-07	2.10E-05	down
XLOC_023737	3.39266	0.766017	1.97830477	3.85E-07	2.15E-05	up
ENSSSCG00000039062	0.029246667	0.204352667	-2.285923666	4.96E-07	2.69E-05	down
XLOC_023699	12.35048	38.2954	-1.939499802	0.000000515	2.72E-05	down
ENSSSCG00000035331	8.92513	13.92405667	-2.013765558	8.07E-07	4.14E-05	down
XLOC_002331	8.45826	49.04053333	-1.898844452	8.29E-07	4.14E-05	down
XLOC_014450	4.195286667	12.59256	-1.87936643	1.10E-06	5.32E-05	down
XLOC_004265	0.284045333	1.191878	-2.294864338	1.12E-06	5.32E-05	down
XLOC_006869	2.349766667	6.87184	-1.86711342	1.38E-06	6.37E-05	down
XLOC_002131	192.331	47.30863333	1.757569262	4.63E-06	0.000208647	up
ENSSSCG00000035159	0.085499333	0.298897	-1.924356564	5.00E-06	0.000219933	down
XLOC_020848	6.259596667	1.645767333	1.746022501	5.74E-06	0.000246279	up
XLOC_015509	3.341603333	0.858704	1.700776629	9.07E-06	0.000380577	up
XLOC_014563	1.023045133	2.12109	-1.820604903	1.45E-05	0.00059539	down
XLOC_010458	2.853336667	7.26391	-1.648216959	1.69E-05	0.000676585	down
XLOC_008081	3.332733333	8.81622	-1.642502417	1.75E-05	0.000685973	down
XLOC_005736	59.0934	18.37226667	1.638690956	1.82E-05	0.000700208	up
XLOC_008884	0.932810667	2.43179	-1.625321231	2.23E-05	0.000832032	down
XLOC_008360	0.652107167	1.703808667	-1.642928114	2.25E-05	0.000832032	down
XLOC_022366	53.26876667	13.29276	1.613107462	2.41E-05	0.000871682	up
XLOC_016905	76.29993333	46.83446667	1.593641482	2.97E-05	0.00105588	up
ENSSSCG00000033469	0.011400067	0.048474333	-2.321966124	3.17E-05	0.001105701	down
XLOC_016622	3.2548	7.70098	-1.54011001	5.74E-05	0.001962633	down
XLOC_019553	2.62618	6.302926667	-1.537978297	5.88E-05	0.001972203	down
ENSSSCG00000037652	0.070970633	0.094586967	-1.727018294	6.51E-05	0.00214668	down
XLOC_019046	1.119545	2.682964	-1.523000376	7.44E-05	0.002410437	down
XLOC_003551	0.709827	1.620966667	-1.534029274	7.78E-05	0.002475767	down
XLOC_019280	2.756196667	5.4895	-1.512891014	8.54E-05	0.002673055	down
XLOC_002489	33.39703333	10.90559	1.491352914	8.90E-05	0.002739453	up
XLOC_015238	2.165546667	4.991876667	-1.488615432	9.91E-05	0.00299957	down
XLOC_012375	8.53442	19.94043333	-1.46740636	0.000115475	0.00343818	down
XLOC_007817	0.490560333	1.1316402	-1.465178426	0.000124728	0.003654741	down
ENSSSCG00000038539	0.052059467	0.0781807	-1.683566569	0.000129626	0.003738901	down
XLOC_005711	24.149	7.34065	1.445590828	0.000143523	0.004076052	up
XLOC_011868	2.640343333	5.916916667	-1.437986409	0.000162455	0.004543807	down
XLOC_022176	22.27016667	29.13746667	1.421605534	0.000182289	0.00502246	up
ENSSSCG00000034497	0.570153667	1.369309667	-1.456814034	0.000191372	0.005195177	down
XLOC_016712	3.11087	5.977626667	-1.425748534	0.000216327	0.005787531	down
XLOC_012871	7.31672	2.130706667	1.410520746	0.000221254	0.005834782	up
XLOC_015965	9.296686667	21.00526667	-1.398118118	0.000232399	0.00604237	down
XLOC_006215	0.853997333	2.24447	-1.387138298	0.000264575	0.006743065	down
XLOC_001192	3.098507	7.118533333	-1.383159725	0.000270004	0.006743065	down
XLOC_008013	2.10697	4.635213333	-1.390234303	0.000270307	0.006743065	down
XLOC_017213	7.167036667	15.663	-1.382633037	0.000280609	0.006906713	down
XLOC_006788	40.64006667	11.90521	1.379969398	0.000284567	0.006911986	up
XLOC_001171	17.08716333	5.4703	1.373432248	0.000297328	0.007128152	up
ENSSSCG00000037067	0.012638447	0.0298019	-2.086364764	0.000308952	0.007311864	down
ENSSSCG00000031801	0.087811433	0.210504333	-1.514425763	0.000331047	0.007735605	down
XLOC_025072	2.540493333	5.932437	-1.397841134	0.000345848	0.007980432	down
XLOC_020690	17.23115667	27.25656	-1.360679374	0.000351877	0.008019317	down
XLOC_011691	52.85383333	26.4655	1.356485966	0.000359183	0.008025563	up
XLOC_001195	1.324648333	2.893433333	-1.357734407	0.000360846	0.008025563	down
XLOC_014712	1.136365	2.203156667	-1.374755585	0.000373189	0.008201262	down
XLOC_011894	13.0878	18.49783333	-1.35096075	0.000399443	0.008674951	down
XLOC_002148	38.15243333	11.89674	1.329986389	0.000452412	0.009711079	up
XLOC_018616	2.899493333	0.775900667	1.383324111	0.000470663	0.009986706	up
