# Supplementary material for: Unveiling the long non-coding RNA profile of porcine reproductive and respiratory syndrome virus-infected porcine alveolar macrophages
Source: BMC Genomics. 2021 Mar 12;22:177. doi: 10.1186/s12864-021-07482-9 (PMC7953715; doi:10.1186/s12864-021-07482-9)
Supplement: Supplementary file 3 — Additional file 3. [file 12864_2021_7482_MOESM3_ESM.xls]

DE protein coding genes , known mRNAs and novel mRNAs in 6 samples.
geneID	Virus-24hA_fpkm	mock-24hA_fpkm	logFC	PValue	FDR	sig
ENSSSCG00000015653	2.765626667	0.008882118	8.910457025	4.03E-36	1.59E-32	up
ENSSSCG00000016254	553.788	11.37723667	5.387482946	4.45E-33	1.32E-29	up
ENSSSCG00000011298	6.842323333	0.2118957	4.973295189	1.01E-28	1.83E-25	up
ENSSSCG00000022447	128.1996667	2.89458	4.887558946	1.08E-28	1.83E-25	up
ENSSSCG00000017044	2.093256333	0.038250667	4.842029586	1.09E-24	1.62E-21	up
ENSSSCG00000014012	5.00007	0.198379333	4.109816739	8.30E-22	9.52E-19	up
ENSSSCG00000038185	0.896657667	0.045624367	4.727695335	9.65E-22	9.52E-19	up
ENSSSCG00000039214	1175.164333	56.69846667	4.024557125	1.21E-21	1.02E-18	up
ENSSSCG00000001097	6.887683333	0.238213	3.908635889	2.34E-20	1.85E-17	up
ENSSSCG00000020970	1.325135333	0.035160567	4.571842156	7.36E-20	5.44E-17	up
ENSSSCG00000036626	0.077769767	2.72E-08	5.681187549	1.32E-18	9.18E-16	up
ENSSSCG00000004890	585.8136667	41.52116667	3.608626065	2.39E-18	1.56E-15	up
ENSSSCG00000034154	0.376324	0.0207736	4.066776458	2.51E-18	1.56E-15	up
ENSSSCG00000013575	5.404253333	0.286815	3.923580403	3.50E-18	2.07E-15	up
ENSSSCG00000038929	162.6645	11.52987	3.555245529	6.22E-18	3.35E-15	up
ENSSSCG00000001841	0.421413667	0.013722419	4.458015447	1.50E-17	7.73E-15	up
ENSSSCG00000035420	3.035506333	0.246978667	3.570243142	2.53E-17	1.25E-14	up
ENSSSCG00000024347	1.214044333	0.08666454	3.581573016	3.92E-16	1.78E-13	up
ENSSSCG00000014851	1.468037667	12.29178	-3.324354846	4.99E-16	2.19E-13	down
ENSSSCG00000024518	0.024060567	0.291285667	-4.179391945	1.65E-15	6.73E-13	down
ENSSSCG00000035297	24.75926	1.713663	3.250224554	2.35E-15	9.27E-13	up
ENSSSCG00000000672	0.042267709	0.302443	-3.615175387	6.40E-15	2.44E-12	down
ENSSSCG00000008959	7941.633333	724.2163333	3.038827754	4.40E-14	1.63E-11	up
ENSSSCG00000010060	1.833953333	0.125594333	3.209315295	5.71E-14	1.99E-11	up
ENSSSCG00000035760	24.29084333	2.415845	3.039192848	6.43E-14	2.17E-11	up
ENSSSCG00000024867	12.83004667	1.090099	3.073508656	7.99E-14	2.63E-11	up
ENSSSCG00000032860	7.91594	0.897306	2.930319738	3.27E-13	1.02E-10	up
ENSSSCG00000036871	0.089852142	2.72E-08	3.609724343	7.33E-13	2.22E-10	up
ENSSSCG00000039426	16.38173333	1.91222	2.867041423	8.83E-13	2.61E-10	up
ENSSSCG00000012026	6.46172	0.821004667	2.814828641	2.10E-12	6.07E-10	up
ENSSSCG00000005203	2.960081667	0.241468	2.874086687	2.23E-12	6.29E-10	up
ENSSSCG00000016567	0.125003367	0.700542	-2.925953626	2.33E-12	6.41E-10	down
ENSSSCG00000031380	24.3484	1.418945667	2.905285109	5.62E-12	1.42E-09	up
ENSSSCG00000006238	2.199453333	10.71840667	-2.713152841	1.04E-11	2.52E-09	down
ENSSSCG00000008954	2454.06	243.0883333	2.68997609	1.20E-11	2.84E-09	up
ENSSSCG00000013494	0.314015667	1.984666667	-2.796509268	1.41E-11	3.28E-09	down
ENSSSCG00000014286	11.92116333	1.597015667	2.666277071	2.31E-11	5.16E-09	up
ENSSSCG00000038096	79.87126667	6.142753333	2.980822617	2.44E-11	5.36E-09	up
ENSSSCG00000009240	13.01825	1.048722667	2.687892618	3.14E-11	6.74E-09	up
ENSSSCG00000040397	6.205346667	32.42313333	-2.618840622	3.76E-11	7.81E-09	down
ENSSSCG00000039103	0.237702	1.173106	-2.704833445	3.99E-11	8.14E-09	down
ENSSSCG00000023975	0.1513535	0.678062333	-2.702644818	4.88E-11	9.78E-09	down
ENSSSCG00000037532	1.114717667	0.248459467	2.686013804	5.73E-11	1.13E-08	up
ENSSSCG00000039300	248.437	26.3186	2.588069213	6.37E-11	1.24E-08	up
ENSSSCG00000011819	2.085936667	0.300824	2.667798599	6.68E-11	1.28E-08	up
novelG_009226	0.535955333	2.760643333	-2.591909072	8.09E-11	1.52E-08	down
ENSSSCG00000028204	2.491663333	11.80357667	-2.573415189	8.57E-11	1.58E-08	down
ENSSSCG00000027849	0.163547333	0.878441333	-2.713355152	1.51E-10	2.71E-08	down
ENSSSCG00000040575	267.9926667	39.15423333	2.521607298	1.58E-10	2.79E-08	up
ENSSSCG00000010507	0.161438483	0.789874342	-2.562914484	2.46E-10	4.28E-08	down
ENSSSCG00000037358	79.50653333	12.11726667	2.461312843	3.92E-10	6.73E-08	up
ENSSSCG00000015662	0.475302333	2.128973333	-2.484756819	7.78E-10	1.30E-07	down
ENSSSCG00000033945	0.571097333	0.0892479	2.585889383	8.25E-10	1.36E-07	up
ENSSSCG00000033146	11.3042	48.56456667	-2.376539586	1.34E-09	2.12E-07	down
ENSSSCG00000009148	0.449408333	1.952394667	-2.414326863	1.34E-09	2.12E-07	down
ENSSSCG00000008429	185.918	31.06553333	2.358443247	1.73E-09	2.69E-07	up
ENSSSCG00000006286	0.038462067	0.153549833	-2.685515751	1.82E-09	2.79E-07	down
ENSSSCG00000014184	27.41966667	4.688963333	2.348903256	2.06E-09	3.09E-07	up
ENSSSCG00000034570	248.015	42.62416667	2.342603855	2.17E-09	3.21E-07	up
ENSSSCG00000014156	52.75636667	9.029943333	2.319279913	3.07E-09	4.49E-07	up
ENSSSCG00000005533	2.726453333	0.431692333	2.35110201	3.18E-09	4.58E-07	up
ENSSSCG00000040344	0.278902633	0.044754633	2.560297785	3.97E-09	5.59E-07	up
ENSSSCG00000000258	0.351928667	1.016203333	-2.388568806	4.15E-09	5.77E-07	down
ENSSSCG00000004072	0.0767729	0.280146333	-2.631807011	4.20E-09	5.78E-07	down
ENSSSCG00000015329	0.119861233	0.496843333	-2.356717731	4.25E-09	5.79E-07	down
ENSSSCG00000033255	0.960711667	0.140645	2.374124479	4.82E-09	6.49E-07	up
ENSSSCG00000004236	28.6021	4.702576667	2.289441039	5.22E-09	6.94E-07	up
ENSSSCG00000022741	0.130681933	0.579104667	-2.373631559	5.53E-09	7.28E-07	down
ENSSSCG00000024568	1.023772667	0.2059667	2.765718929	5.72E-09	7.44E-07	up
ENSSSCG00000015839	0.936929	3.638967333	-2.281527878	6.54E-09	8.32E-07	down
ENSSSCG00000013853	2.17773	0.379060333	2.313420806	6.64E-09	8.36E-07	up
ENSSSCG00000035774	31.89873333	5.417976667	2.245839368	9.03E-09	1.11E-06	up
ENSSSCG00000006398	1.404150667	6.009413333	-2.24927207	1.26E-08	1.54E-06	down
ENSSSCG00000008957	9392.406667	1774.266667	2.197215663	1.65E-08	1.99E-06	up
ENSSSCG00000031896	0.017130818	2.72E-08	2.301794565	1.76E-08	2.10E-06	up
ENSSSCG00000000896	0.737345667	2.737976667	-2.21757431	1.93E-08	2.27E-06	down
ENSSSCG00000017300	2.125666667	8.012986667	-2.181006358	2.23E-08	2.59E-06	down
ENSSSCG00000039977	0.199692367	0.432527667	-2.278793885	2.57E-08	2.93E-06	down
ENSSSCG00000025208	0.793790333	2.763723333	-2.211811248	3.04E-08	3.43E-06	down
ENSSSCG00000008721	0.084529267	0.276046	-2.29449555	3.24E-08	3.62E-06	down
ENSSSCG00000023784	94.20836667	17.94886667	2.143470286	3.47E-08	3.83E-06	up
ENSSSCG00000032538	0.063796633	0.276779667	-2.370672965	3.72E-08	4.07E-06	down
ENSSSCG00000012118	0.48095	1.66114	-2.158265469	4.26E-08	4.63E-06	down
ENSSSCG00000004907	1.213517	0.205497	2.232579077	4.95E-08	5.28E-06	up
ENSSSCG00000003708	0.175810667	0.6193	-2.276239194	6.18E-08	6.47E-06	down
ENSSSCG00000014565	180.854	36.76436667	2.092368029	7.09E-08	7.36E-06	up
ENSSSCG00000038508	0.6810669	2.4280285	-2.097783929	7.59E-08	7.75E-06	down
ENSSSCG00000023186	1.608838	0.305165	2.169586515	9.04E-08	8.99E-06	up
ENSSSCG00000006737	0.517826667	1.73573	-2.10749441	9.38E-08	9.25E-06	down
ENSSSCG00000010381	2.593486667	8.46369	-2.070382367	1.05E-07	1.03E-05	down
ENSSSCG00000012277	8.01795	1.488496	2.110932085	1.08E-07	1.05E-05	up
ENSSSCG00000031321	1.250795333	0.271174	2.212377366	1.09E-07	1.05E-05	up
ENSSSCG00000032436	5.5931227	1.019570009	2.095177249	1.15E-07	1.10E-05	up
ENSSSCG00000003478	0.481971667	1.711436667	-2.065939474	1.28E-07	1.20E-05	down
ENSSSCG00000003282	0.779504333	2.530694333	-2.065440735	1.34E-07	1.25E-05	down
ENSSSCG00000007964	2.069726667	0.368683	2.063267054	1.40E-07	1.30E-05	up
ENSSSCG00000039699	0.1236156	0.452845333	-2.174001111	1.71E-07	1.57E-05	down
ENSSSCG00000017238	3.61761	12.05796667	-2.022293347	1.88E-07	1.71E-05	down
ENSSSCG00000022309	1.488183333	5.428863333	-2.030843948	2.12E-07	1.91E-05	down
ENSSSCG00000040815	24.55106667	4.98701	2.006486721	2.18E-07	1.96E-05	up
ENSSSCG00000006618	0.088872433	0.270203	-2.111432468	2.21E-07	1.96E-05	down
ENSSSCG00000012838	4.154656667	10.153	-2.049103278	2.32E-07	2.05E-05	down
ENSSSCG00000031531	0.191872333	0.600374667	-2.237335948	2.46E-07	2.16E-05	down
ENSSSCG00000024802	3.948253333	0.909644	2.01285618	2.50E-07	2.17E-05	up
ENSSSCG00000032803	0.250882333	0.745922333	-2.086013182	2.59E-07	2.23E-05	down
ENSSSCG00000003950	3.153463333	10.33167	-1.980010217	3.19E-07	2.72E-05	down
ENSSSCG00000005673	1.642342667	4.19632	-2.01096466	3.25E-07	2.75E-05	down
novelG_002763	0.6415	1.85532	-2.014529683	3.76E-07	3.15E-05	down
ENSSSCG00000015332	13.19670667	39.9044	-1.950522561	4.47E-07	3.62E-05	down
ENSSSCG00000008648	286.4343333	59.32706667	1.940505336	4.90E-07	3.95E-05	up
ENSSSCG00000035867	1.891876667	5.988603333	-1.929066842	6.11E-07	4.86E-05	down
ENSSSCG00000009237	0.112613567	0.407146667	-1.997412082	7.44E-07	5.83E-05	down
ENSSSCG00000039913	0.157194018	0.323218667	-2.012271405	8.10E-07	6.31E-05	down
novelG_017295	0.483057333	1.554070333	-1.954510585	8.21E-07	6.35E-05	down
ENSSSCG00000011599	0.867909333	2.628766667	-1.911586302	8.26E-07	6.35E-05	down
ENSSSCG00000030026	0.052304467	0.1775845	-2.102783956	8.39E-07	6.41E-05	down
ENSSSCG00000035027	0.286982933	0.948547	-1.964757166	9.30E-07	6.99E-05	down
ENSSSCG00000003729	0.463827667	1.420077	-1.914414472	1.08E-06	7.94E-05	down
ENSSSCG00000000265	0.393505	1.208388667	-1.900203992	1.13E-06	8.20E-05	down
ENSSSCG00000017985	0.360723667	1.229200333	-2.099066664	1.13E-06	8.20E-05	down
ENSSSCG00000035234	0.335681342	1.273542667	-2.153009959	1.30E-06	9.40E-05	down
ENSSSCG00000030337	0.1323703	0.394648	-2.00773465	1.50E-06	0.00010766	down
ENSSSCG00000040607	0.687754	1.967216667	-1.90484337	1.52E-06	0.000108376	down
ENSSSCG00000005056	4.010216667	12.12573333	-1.848180476	1.59E-06	0.000112531	down
ENSSSCG00000038089	0.045761533	0.1593223	-2.055376888	1.61E-06	0.000112724	down
ENSSSCG00000011627	2.052	5.550683333	-1.861553189	1.64E-06	0.000113998	down
ENSSSCG00000034802	26.49660333	6.49064	1.836244003	1.82E-06	0.000125793	up
ENSSSCG00000009808	9.605806667	2.140673333	1.836600859	1.89E-06	0.000129651	up
ENSSSCG00000023796	31.4347	4.592636667	1.914382524	2.04E-06	0.000138116	up
ENSSSCG00000032326	11.24805	29.18376667	-1.83948477	2.12E-06	0.000142513	down
ENSSSCG00000004225	0.577805333	2.076544	-1.899662961	2.20E-06	0.000147327	down
ENSSSCG00000032622	255.1956667	59.85766667	1.804750821	2.62E-06	0.000174	up
ENSSSCG00000012915	9.650513333	2.113193333	1.812731278	2.85E-06	0.000187512	up
ENSSSCG00000031744	0.415858	1.083113667	-1.859561505	2.91E-06	0.000190158	down
ENSSSCG00000010273	0.296857667	0.998287667	-1.82557568	3.04E-06	0.000196604	down
ENSSSCG00000040061	22.244	5.793606667	1.79447598	3.05E-06	0.000196604	up
novelG_008361	0.4321137	1.215429667	-1.802640865	3.06E-06	0.000196604	down
ENSSSCG00000015375	177.143	42.6895	1.784652978	3.33E-06	0.000211653	up
ENSSSCG00000024591	0.890621333	2.527566667	-1.800119401	3.49E-06	0.000220054	down
ENSSSCG00000003302	0.277187	0.920558667	-1.927533563	3.49E-06	0.000220054	down
ENSSSCG00000032656	0.287025	0.843014333	-1.849063918	3.56E-06	0.000222855	down
ENSSSCG00000001561	7.55109	1.979103333	1.783077825	3.72E-06	0.000230491	up
ENSSSCG00000030305	0.199500167	0.0361904	2.011868602	3.75E-06	0.000231371	up
ENSSSCG00000005688	213.333	51.1733	1.768574327	4.07E-06	0.000249512	up
ENSSSCG00000005997	0.439355	1.399448333	-1.793725433	4.32E-06	0.000263571	down
ENSSSCG00000025770	10.8987	30.18036667	-1.761456802	4.45E-06	0.000268755	down
ENSSSCG00000004891	56.6076	14.66867	1.761186183	4.51E-06	0.000271135	up
ENSSSCG00000007456	0.609982333	1.899734667	-1.773799717	4.71E-06	0.000278567	down
ENSSSCG00000021933	5.153686667	12.92654333	-1.769890759	4.77E-06	0.000281189	down
ENSSSCG00000022005	3.85158	10.618	-1.757075723	5.03E-06	0.00029491	down
ENSSSCG00000009079	0.854434667	2.20141	-1.769924087	5.10E-06	0.00029755	down
novelG_008612	0.093044167	0.382372	-1.738045642	5.81E-06	0.000333744	down
ENSSSCG00000004241	12.18761	3.157266667	1.740761979	6.13E-06	0.000350426	up
ENSSSCG00000014039	0.508592	1.328711667	-1.766790292	6.50E-06	0.000369872	down
ENSSSCG00000020967	0.452416267	1.244358667	-1.779980462	6.62E-06	0.000374475	down
ENSSSCG00000004570	0.35321	1.001292667	-1.786001996	6.64E-06	0.000374475	down
ENSSSCG00000039360	0.797343333	2.146066667	-1.749527298	7.34E-06	0.000409734	down
ENSSSCG00000015037	32.904	8.475283333	1.722502677	7.37E-06	0.000409734	up
ENSSSCG00000016678	1.181938667	3.56567	-1.726337889	7.86E-06	0.000434978	down
ENSSSCG00000011686	0.444790333	1.560919333	-1.73817282	7.95E-06	0.000437827	down
ENSSSCG00000030548	58.32566667	14.17516333	1.705156579	8.51E-06	0.000466476	up
ENSSSCG00000000291	45.3838	11.71176667	1.708503294	8.58E-06	0.000467795	up
ENSSSCG00000037582	0.878342667	2.37314	-1.736898879	9.58E-06	0.000519307	down
ENSSSCG00000032249	0.474722667	1.180695333	-1.760723107	9.71E-06	0.000520169	down
ENSSSCG00000000601	0.875973	2.27771	-1.707530428	9.78E-06	0.000521493	down
ENSSSCG00000011443	4.391233333	12.7724	-1.688047559	1.04E-05	0.000553716	down
ENSSSCG00000033657	0.323103667	0.0769965	1.948040295	1.07E-05	0.000565542	up
ENSSSCG00000016957	0.174920333	0.506230667	-1.852484557	1.08E-05	0.000566368	down
ENSSSCG00000002440	0.163925567	0.475906667	-1.751305434	1.09E-05	0.00057138	down
ENSSSCG00000017886	15.00430667	3.812063333	1.684436803	1.10E-05	0.000573486	up
ENSSSCG00000014876	0.161527067	0.481348943	-1.72465191	1.17E-05	0.000608038	down
ENSSSCG00000006793	25.12313333	65.7585	-1.675455988	1.20E-05	0.000619133	down
ENSSSCG00000034291	0.270447333	0.645836667	-1.809074326	1.22E-05	0.000628686	down
ENSSSCG00000011453	0.184285	0.422278333	-1.707362408	1.26E-05	0.00064678	down
ENSSSCG00000033037	0.822858333	1.809793	-1.704059896	1.28E-05	0.000651683	down
ENSSSCG00000000455	3.57879	9.67664	-1.671166372	1.30E-05	0.000661445	down
ENSSSCG00000040850	0.259764	0.627567667	-1.73865281	1.35E-05	0.000679528	down
ENSSSCG00000032474	14.23663333	3.762867667	1.666055917	1.37E-05	0.000685725	up
ENSSSCG00000035064	0.476207333	1.333773667	-1.714380553	1.39E-05	0.000694964	down
ENSSSCG00000032612	0.247367333	0.600530667	-1.716364872	1.41E-05	0.000699769	down
ENSSSCG00000001727	1.906926667	4.784623333	-1.674332494	1.42E-05	0.000703328	down
ENSSSCG00000020801	0.514608	1.30612	-1.729007976	1.47E-05	0.000724487	down
ENSSSCG00000007744	0.239241667	0.566191333	-1.701856491	1.51E-05	0.00074085	down
ENSSSCG00000007115	0.629355667	1.56556	-1.70308734	1.55E-05	0.000750498	down
ENSSSCG00000008873	0.231677	0.650286	-1.716817347	1.56E-05	0.000753832	down
ENSSSCG00000009361	0.015806242	0.013007513	-1.82434245	1.62E-05	0.000781171	down
ENSSSCG00000037600	0.922855	0.2551	1.795248293	1.67E-05	0.000799631	up
novelG_008082	1.108021333	2.827826667	-1.644291721	1.70E-05	0.000809131	down
ENSSSCG00000034878	0.217753667	0.105959342	-1.846956373	1.70E-05	0.000809538	down
ENSSSCG00000037735	41.35786667	11.31320667	1.643267961	1.76E-05	0.00083107	up
ENSSSCG00000022014	0.036572609	0.036760109	-1.69231332	1.77E-05	0.000833374	down
ENSSSCG00000037528	1.209325409	0.396999542	1.708689991	1.81E-05	0.000845861	up
ENSSSCG00000022256	0.661369	1.84961	-1.690023613	1.82E-05	0.000845861	down
ENSSSCG00000034978	0.223611	0.503937	-1.686523927	1.98E-05	0.000918657	down
ENSSSCG00000033485	0.131363342	0.631419333	-1.786914291	2.30E-05	0.001060283	down
ENSSSCG00000031329	0.663801667	1.651180667	-1.63460404	2.32E-05	0.001063527	down
novelG_005893	1.40932	3.53968	-1.662664792	2.35E-05	0.001076114	down
ENSSSCG00000009807	9.414466667	2.84315	1.626041192	2.40E-05	0.001094893	up
ENSSSCG00000036977	0.565197667	1.570973333	-1.682883878	2.47E-05	0.001115757	down
ENSSSCG00000031023	533.537	149.1516667	1.610090699	2.48E-05	0.001115757	up
ENSSSCG00000008601	0.1268072	0.340683667	-1.823832532	2.54E-05	0.001140315	down
ENSSSCG00000013661	31.09726667	31.2279	-1.683813752	2.58E-05	0.001154447	down
ENSSSCG00000033546	1.79655	4.250863333	-1.618419418	2.64E-05	0.001176129	down
ENSSSCG00000035195	15.4852	39.4752	-1.600150407	2.79E-05	0.0012311	down
ENSSSCG00000037013	0.373143667	0.737557667	-1.730556715	2.86E-05	0.001252996	down
ENSSSCG00000026478	0.313714333	0.804346333	-1.640205284	2.87E-05	0.001254742	down
ENSSSCG00000011404	0.321386667	0.758897333	-1.650676718	3.06E-05	0.001331971	down
ENSSSCG00000016184	2.59187	0.688365	1.626753702	3.28E-05	0.001422557	up
ENSSSCG00000031700	1.99572	4.701916667	-1.596823746	3.38E-05	0.001458601	down
ENSSSCG00000011451	8.680346667	14.40112333	-1.735409379	3.52E-05	0.00149358	down
ENSSSCG00000023992	1.651109667	4.04604	-1.584933163	3.54E-05	0.001497038	down
ENSSSCG00000028166	0.400821	0.579543667	-1.711371371	3.59E-05	0.001510825	down
ENSSSCG00000006306	1.150124333	0.318518	1.6286242	3.73E-05	0.001565026	up
ENSSSCG00000031898	0.283302	0.693994	-1.644567543	3.84E-05	0.001604162	down
ENSSSCG00000002554	0.640191667	1.4864	-1.639227227	3.87E-05	0.001609557	down
ENSSSCG00000012077	189.0963333	51.20013333	1.569441146	3.88E-05	0.001609557	up
ENSSSCG00000007956	0.027193367	0.0734626	-1.799318187	3.92E-05	0.001621435	down
ENSSSCG00000035847	0.132415676	0.387644567	-1.896773266	3.98E-05	0.001641497	down
ENSSSCG00000032691	0.138702667	0.364254	-1.663109043	4.02E-05	0.00165073	down
ENSSSCG00000031827	0.291482009	1.320763333	-1.713643099	4.03E-05	0.00165073	down
ENSSSCG00000040957	0.736887667	1.747656667	-1.579902535	4.31E-05	0.001753821	down
ENSSSCG00000007151	0.742687333	1.7409	-1.581510502	4.42E-05	0.001783037	down
ENSSSCG00000032652	33.004	9.643793333	1.558786083	4.42E-05	0.001783037	up
ENSSSCG00000015322	3.0702	7.702056667	-1.571850281	4.43E-05	0.001783037	down
ENSSSCG00000038521	0.778923667	0.223243333	1.607038224	4.46E-05	0.001789303	up
ENSSSCG00000004728	2.330696667	5.555023333	-1.560678111	4.50E-05	0.001789303	down
ENSSSCG00000039399	0.1297287	0.319227333	-1.717402197	4.50E-05	0.001789303	down
ENSSSCG00000010451	46.81153333	13.92282	1.553964211	4.60E-05	0.001817764	up
ENSSSCG00000012816	1.611633333	4.311153333	-1.565052017	4.62E-05	0.001817764	down
ENSSSCG00000005288	0.559286333	0.2791812	1.637279782	4.62E-05	0.001817764	up
ENSSSCG00000014124	0.282287	0.603411667	-1.639306106	4.65E-05	0.001821737	down
ENSSSCG00000016532	7.777156667	18.39633333	-1.552368924	4.73E-05	0.001848052	down
ENSSSCG00000004082	0.612463667	1.411686	-1.574104079	4.84E-05	0.001885886	down
ENSSSCG00000033268	0.198214167	0.0440648	1.732980496	4.92E-05	0.001910779	up
ENSSSCG00000003687	3.77515	9.013376667	-1.54627963	5.15E-05	0.001987533	down
ENSSSCG00000036560	1.570723333	0.507664333	1.647089338	5.25E-05	0.002016632	up
ENSSSCG00000011721	2.403746667	5.694606667	-1.54664138	5.33E-05	0.002042874	down
ENSSSCG00000012117	2.832263333	5.884606667	-1.59978751	5.46E-05	0.002084321	down
ENSSSCG00000033620	3.87109	7.88266	-1.543093165	5.75E-05	0.002188621	down
ENSSSCG00000023933	0.643098667	1.394653333	-1.550108306	5.77E-05	0.002189633	down
ENSSSCG00000012618	0.714674667	1.795113333	-1.60901824	5.84E-05	0.002206685	down
ENSSSCG00000024569	0.248577233	0.761247333	-1.557914128	5.90E-05	0.002225954	down
ENSSSCG00000005325	0.847050333	1.97629	-1.558254554	6.07E-05	0.002280894	down
ENSSSCG00000034440	0.646974	1.580146667	-1.554585475	6.14E-05	0.002300629	down
ENSSSCG00000027607	1223.302667	341.4123333	1.525920767	6.18E-05	0.002306013	up
ENSSSCG00000006218	1.55663	3.69836	-1.538107416	6.22E-05	0.002313899	down
ENSSSCG00000013079	0.464789667	1.083176	-1.549059135	6.26E-05	0.002323521	down
ENSSSCG00000013767	0.131067733	0.306455333	-1.635023769	6.41E-05	0.002371642	down
ENSSSCG00000034920	0.215024352	0.714128667	-1.592667481	6.57E-05	0.002416223	down
ENSSSCG00000031476	0.245947	0.645659333	-1.590257954	6.62E-05	0.002421722	down
ENSSSCG00000034293	1.655012333	4.010416667	-1.532480092	6.63E-05	0.002421722	down
ENSSSCG00000006125	0.062643967	0.151178333	-1.753972398	6.92E-05	0.00250518	down
ENSSSCG00000005992	0.0827968	0.228725	-1.739497009	6.92E-05	0.00250518	down
ENSSSCG00000006808	1.140163333	2.74703	-1.52616747	6.98E-05	0.002519494	down
ENSSSCG00000009784	0.824421333	1.904426667	-1.534554077	7.16E-05	0.002576578	down
ENSSSCG00000006893	3.718238	8.349646667	-1.516427534	7.26E-05	0.002605525	down
ENSSSCG00000006635	0.241717667	0.569871333	-1.551051049	7.45E-05	0.002662781	down
ENSSSCG00000004510	0.551650333	1.417413333	-1.525704283	7.52E-05	0.002679809	down
ENSSSCG00000015661	0.387062667	0.985002333	-1.613357878	7.85E-05	0.002791855	down
ENSSSCG00000012822	10.86908667	25.74853333	-1.506409644	7.90E-05	0.002801039	down
ENSSSCG00000032791	0.057814333	0.169524667	-1.614427122	8.08E-05	0.002847402	down
novelG_011816	0.636405333	1.622106333	-1.540145179	8.08E-05	0.002847402	down
ENSSSCG00000012637	0.368328	0.976360333	-1.547222	8.44E-05	0.002964085	down
ENSSSCG00000034460	0.477697333	1.094807667	-1.520278819	8.68E-05	0.003030194	down
ENSSSCG00000021623	0.26773	0.938037667	-1.580758669	9.10E-05	0.003158094	down
ENSSSCG00000040897	0.470424333	1.164337667	-1.534703418	9.13E-05	0.003160739	down
ENSSSCG00000014911	0.909130667	1.16689	-1.554270201	9.32E-05	0.003217787	down
ENSSSCG00000030451	12.16746667	13.08993333	-1.527431795	9.37E-05	0.003222908	down
ENSSSCG00000001001	0.028493185	0.026516852	-1.589905164	9.51E-05	0.00326257	down
ENSSSCG00000035445	0.103195433	0.171374867	-1.60651799	9.64E-05	0.003299594	down
ENSSSCG00000032720	0.081720787	0.197418022	-1.627761544	9.77E-05	0.0033324	down
ENSSSCG00000002908	0.492385333	0.157511333	1.623108284	9.86E-05	0.003355404	up
ENSSSCG00000022912	23.50455333	7.39958	1.481409713	0.000101906	0.003436627	up
ENSSSCG00000039821	0.293407333	0.967378667	-1.518454801	0.000102695	0.003452597	down
ENSSSCG00000014825	0.703911333	1.580416667	-1.523580021	0.000102962	0.003452597	down
ENSSSCG00000028363	0.127709667	0.365050667	-1.522325751	0.000104431	0.003491944	down
ENSSSCG00000028623	0.621183667	1.740372667	-1.504808749	0.000106092	0.003533622	down
ENSSSCG00000029414	11.76387667	25.55816667	-1.475554586	0.000106274	0.003533622	down
ENSSSCG00000027903	3.15083	7.32477	-1.478128986	0.000106935	0.003545617	down
ENSSSCG00000003669	5.099626667	1.339993333	1.480367282	0.000108411	0.003584538	up
ENSSSCG00000030229	9.75776	10.49123	-1.563906705	0.000112055	0.003685576	down
ENSSSCG00000031106	126.3113	37.99592667	1.469441987	0.00011209	0.003685576	up
ENSSSCG00000032157	0.603945	1.38511	-1.490727166	0.000114358	0.003749748	down
ENSSSCG00000023054	0.357521333	0.097816433	1.547681534	0.000118857	0.003865135	up
ENSSSCG00000017186	0.1214999	0.243961667	-1.559628284	0.000121463	0.003928284	down
ENSSSCG00000013842	5.755466667	12.85214667	-1.461889056	0.000123443	0.003981458	down
ENSSSCG00000013145	1.846903333	4.1677	-1.46623928	0.000124057	0.003983926	down
ENSSSCG00000005511	6.58498	1.936763333	1.464773478	0.000124193	0.003983926	up
ENSSSCG00000015403	0.484193667	0.147281833	1.532062968	0.000125857	0.004026401	up
ENSSSCG00000006289	2.758156667	5.875483333	-1.459168747	0.000127098	0.004055148	down
ENSSSCG00000021434	0.138024967	0.583884667	-1.559747386	0.000127603	0.004060299	down
ENSSSCG00000007987	5.471093333	12.75143333	-1.462000504	0.000128752	0.004083368	down
ENSSSCG00000022312	4.307566667	1.117462333	1.475641679	0.000131108	0.004135273	up
ENSSSCG00000026994	0.140601333	0.378851667	-1.466241705	0.000131356	0.004135273	down
ENSSSCG00000038912	126.5471667	38.5371	1.45300173	0.000132626	0.004151072	up
ENSSSCG00000038112	0.189064667	0.437154	-1.533669326	0.000132887	0.004151072	down
ENSSSCG00000000148	26.9927	7.38694	1.453753838	0.00013291	0.004151072	up
ENSSSCG00000021418	10.90059667	22.02333333	-1.452486861	0.000134617	0.004193321	down
ENSSSCG00000036270	0.334272	0.743486333	-1.484056601	0.000137048	0.004257841	down
ENSSSCG00000033363	6.92895	15.53543333	-1.45094974	0.000139294	0.00429691	down
ENSSSCG00000000864	5.118	10.77432333	-1.451471081	0.000141953	0.00436442	down
ENSSSCG00000032156	1.739423333	3.806183333	-1.464841362	0.000144338	0.004421503	down
ENSSSCG00000014985	0.295050667	0.061440467	1.640745848	0.000144557	0.004421503	up
ENSSSCG00000032964	2.85056	6.460163333	-1.447316193	0.000149493	0.004548981	down
ENSSSCG00000037038	0.640323333	1.338403333	-1.531254277	0.000150868	0.004567339	down
ENSSSCG00000016782	2.264753333	5.22906	-1.447833466	0.000151862	0.004585677	down
ENSSSCG00000040563	2.72E-08	0.081761352	-1.498740876	0.000152312	0.00458759	down
ENSSSCG00000012862	2.586903333	5.800406667	-1.441313977	0.000156372	0.004674173	down
ENSSSCG00000033521	0.364249667	1.994793333	-1.470126304	0.000162954	0.004846449	down
ENSSSCG00000003022	0.133044333	0.354014333	-1.535465789	0.000166697	0.004945335	down
ENSSSCG00000008013	0.530241	1.172283333	-1.522508031	0.000167126	0.004945664	down
ENSSSCG00000008881	27.46106667	8.36479	1.42973183	0.000168917	0.004973819	up
ENSSSCG00000038492	0.210625667	0.453209667	-1.535750412	0.000170184	0.004986313	down
ENSSSCG00000017717	6.152736667	2.001307	1.431523092	0.000171838	0.004986733	up
ENSSSCG00000010027	0.563305333	1.175966667	-1.465021013	0.000171884	0.004986733	down
ENSSSCG00000035657	0.896712333	1.901343333	-1.434422304	0.000175682	0.005059714	down
ENSSSCG00000010632	0.030233152	0.010963852	1.623707625	0.00017635	0.00506665	up
ENSSSCG00000004435	0.3787416	0.983066667	-1.477091546	0.000182736	0.005237404	down
ENSSSCG00000030217	0.10707531	0.030848196	1.735113563	0.000185635	0.005289388	up
ENSSSCG00000034623	0.085375767	0.203162667	-1.551991769	0.00018589	0.005289388	down
ENSSSCG00000034566	0.276788333	0.596408667	-1.458947682	0.000189329	0.005356445	down
ENSSSCG00000023760	0.458987	0.1438984	1.566798649	0.000189554	0.005356445	up
ENSSSCG00000007531	2.48512	5.402436667	-1.424059887	0.000190057	0.005356445	down
ENSSSCG00000037262	1.003713	1.955023333	-1.43204318	0.000197132	0.005516427	down
ENSSSCG00000020884	0.083375333	0.136182533	-1.47650968	0.000198914	0.005540115	down
ENSSSCG00000028144	0.883952	1.87908	-1.451945552	0.000200662	0.005564177	down
ENSSSCG00000032660	1.276287333	1.77884	-1.504762364	0.000200718	0.005564177	down
ENSSSCG00000016925	3.70353	1.168311	1.416899184	0.000201617	0.005571994	up
ENSSSCG00000017356	1.422063333	2.797453333	-1.467235068	0.000205133	0.005633786	down
ENSSSCG00000006288	0.215001333	0.197652667	-1.473912016	0.000206927	0.005669894	down
ENSSSCG00000010278	1.917306667	4.16813	-1.410470385	0.000207977	0.005685505	down
ENSSSCG00000006511	7.938453333	9.82737	-1.458224675	0.000210359	0.005730669	down
ENSSSCG00000000437	1.352533333	2.930693333	-1.425798982	0.000210597	0.005730669	down
ENSSSCG00000035934	0.746672	1.733366667	-1.415846922	0.000214052	0.005811317	down
ENSSSCG00000011330	1.41342	3.195776667	-1.408082119	0.000217599	0.005894083	down
ENSSSCG00000038007	0.580890333	1.189582333	-1.437048298	0.00021826	0.005898502	down
ENSSSCG00000037572	27.46376667	8.518093333	1.406542344	0.000219177	0.005909786	up
ENSSSCG00000013882	0.3227	0.571410333	-1.498740939	0.000225739	0.006045412	down
ENSSSCG00000034993	1.440811	1.35414	-1.469559126	0.000227113	0.006068468	down
ENSSSCG00000040707	0.0941283	0.195969433	-1.476508946	0.000236054	0.006250727	down
ENSSSCG00000037087	9.24436	2.593486667	1.400839684	0.000236641	0.006250727	up
ENSSSCG00000037312	0.117266018	0.447888333	-1.50931835	0.000243332	0.006386532	down
ENSSSCG00000035238	19.50506667	20.90596667	-1.438719313	0.000246948	0.0064528	down
ENSSSCG00000004139	20.07625333	6.55635	1.391074225	0.000249814	0.006513317	up
ENSSSCG00000035104	0.125482433	0.277969	-1.510335024	0.000250839	0.006514417	down
ENSSSCG00000028406	1.683146667	3.6776	-1.392994984	0.000250957	0.006514417	down
ENSSSCG00000004039	5.240706667	1.659246667	1.39301326	0.000257239	0.006662895	up
ENSSSCG00000006734	0.26171	0.090376233	1.551013314	0.000261246	0.006751894	up
ENSSSCG00000016580	0.065715642	0.089298509	-1.47827334	0.000266379	0.006869572	down
ENSSSCG00000038594	15.8175	5.07778	1.384999536	0.000269178	0.006912187	up
ENSSSCG00000031851	0.1247293	0.333142	-1.48558932	0.0002692	0.006912187	down
ENSSSCG00000028172	0.964773667	2.062813333	-1.40121194	0.000271058	0.006943739	down
ENSSSCG00000005311	49.46673333	15.4834	1.383383311	0.000271602	0.006943739	up
ENSSSCG00000029753	5.104326667	11.67641333	-1.384312891	0.000273083	0.006954249	down
ENSSSCG00000011610	1.435016667	3.153536667	-1.385344564	0.000273188	0.006954249	down
ENSSSCG00000034639	0.143197633	0.336391	-1.423552754	0.000281144	0.007138175	down
ENSSSCG00000021749	0.031492667	0.084219767	-1.435038494	0.000282222	0.007138175	down
ENSSSCG00000012076	270.009	87.4817	1.373420903	0.000294133	0.007423563	up
ENSSSCG00000023520	0.026018733	0.069964067	-1.506590963	0.000298095	0.007475746	down
ENSSSCG00000000186	2.15095	0.662105333	1.407364836	0.000301993	0.007539169	up
ENSSSCG00000034360	0.047205833	0.109965733	-1.534609565	0.000302535	0.007539169	down
ENSSSCG00000009687	0.163292333	0.41763	-1.499485334	0.00030484	0.007580645	down
ENSSSCG00000017794	0.221877333	0.473673333	-1.403531999	0.000306752	0.007612208	down
ENSSSCG00000007665	1.163961667	2.428866667	-1.387810849	0.000314159	0.007779708	down
ENSSSCG00000032746	0.117663676	1.437584333	-1.389034718	0.000316222	0.007798154	down
ENSSSCG00000026742	7.873266667	16.52953333	-1.366586237	0.000321074	0.00786863	down
ENSSSCG00000012975	0.542437667	1.152683333	-1.396437033	0.000321852	0.007870683	down
ENSSSCG00000008742	1.995013333	0.674263667	1.386083384	0.000323365	0.007875866	up
ENSSSCG00000000734	0.358021009	0.872300009	-1.42934567	0.000328196	0.007977119	down
ENSSSCG00000025561	0.335785333	0.693536667	-1.422305278	0.000330556	0.008018026	down
ENSSSCG00000007664	3.69165	8.107313333	-1.363435739	0.000331975	0.008035957	down
ENSSSCG00000004659	0.0277236	0.112689967	-1.415398126	0.000337531	0.008153792	down
ENSSSCG00000001846	0.470568667	0.848514	-1.393637611	0.000340739	0.008200838	down
ENSSSCG00000023785	2.471661667	0.754971	1.379801053	0.000340864	0.008200838	up
ENSSSCG00000000209	1.160391667	2.308026667	-1.370387272	0.000342662	0.008227365	down
ENSSSCG00000032438	2.111769667	0.701282667	1.369671199	0.00034339	0.008228157	up
ENSSSCG00000021944	2.38496	5.032816667	-1.36567971	0.000346207	0.008263085	down
ENSSSCG00000008344	14.4251	30.02406667	-1.357500438	0.000346293	0.008263085	down
ENSSSCG00000036883	10.37844333	21.522	-1.360560241	0.000346942	0.008263085	down
ENSSSCG00000026945	0.908169333	2.103012667	-1.38140875	0.000350285	0.008325941	down
ENSSSCG00000035924	0.106385233	0.235593	-1.457225067	0.00036294	0.008609453	down
ENSSSCG00000026248	0.644888667	1.229304333	-1.477763936	0.000365672	0.008644975	down
ENSSSCG00000009879	0.846861667	2.0427	-1.360977232	0.000365898	0.008644975	down
ENSSSCG00000034841	17.7663	30.2828	-1.350740193	0.000373142	0.008781085	down
ENSSSCG00000000130	9.570436667	19.2681	-1.350139556	0.000375796	0.008825997	down
ENSSSCG00000039915	0.218609667	0.44724	-1.412833818	0.000377831	0.008852353	down
ENSSSCG00000015299	1.982634667	4.232216667	-1.35303897	0.000378414	0.008852353	down
ENSSSCG00000037015	2.386053333	5.07702	-1.349851844	0.00038132	0.008902729	down
ENSSSCG00000039797	0.492105	0.986436	-1.418869551	0.000384606	0.008961774	down
ENSSSCG00000009135	0.112822667	0.223040467	-1.541656375	0.000389208	0.009047894	down
ENSSSCG00000031940	0.194839967	0.366163333	-1.481527113	0.000389831	0.009047894	down
ENSSSCG00000031176	0.785172667	1.59102	-1.383190553	0.000390746	0.009051383	down
ENSSSCG00000030696	0.374487	0.558151667	-1.463567	0.00039613	0.009158177	down
ENSSSCG00000009330	1.660843667	3.170123333	-1.403496801	0.000403014	0.009263069	down
ENSSSCG00000034167	201.0716667	437.1566667	-1.340108537	0.000406633	0.009323597	down
ENSSSCG00000010138	2.244216667	4.09595	-1.347880476	0.000408464	0.009333959	down
ENSSSCG00000031110	3.950076667	7.840953333	-1.344777631	0.000416775	0.009487231	down
ENSSSCG00000006287	0.180727167	0.326379667	-1.403426323	0.000419698	0.009535446	down
ENSSSCG00000023745	4.784316667	10.03751667	-1.339416061	0.000421036	0.009547507	down
ENSSSCG00000031109	124.6473333	40.69283333	1.336861989	0.000426298	0.009601004	up
ENSSSCG00000036814	0.651255333	1.437366667	-1.354102564	0.000426598	0.009601004	down
ENSSSCG00000017569	0.523418333	0.954002667	-1.38888798	0.000426639	0.009601004	down
ENSSSCG00000040134	0.356515	0.639521333	-1.424669085	0.000433369	0.009715509	down
ENSSSCG00000011846	0.423343333	0.903982	-1.370851553	0.000444689	0.009950437	down
ENSSSCG00000040215	0.694941667	1.417756667	-1.354121203	0.00044558	0.009951569	down
ENSSSCG00000035320	0.274060667	0.468202667	-1.407086618	0.000446992	0.009964303	down
