# Supplementary material for: Unveiling the long non-coding RNA profile of porcine reproductive and respiratory syndrome virus-infected porcine alveolar macrophages
Source: BMC Genomics. 2021 Mar 12;22:177. doi: 10.1186/s12864-021-07482-9 (PMC7953715; doi:10.1186/s12864-021-07482-9)
Supplement: Supplementary file 4 — Additional file 4. [file 12864_2021_7482_MOESM4_ESM.csv]

The number of protein coding genes and lncRNAs included in co-expression network.
	XLOC_025524	XLOC_013580	XLOC_002865	XLOC_017089	XLOC_010709	XLOC_007125	XLOC_015648	XLOC_019331	XLOC_019266	XLOC_022175	XLOC_001770	XLOC_023526	XLOC_007275	ENSSSCG00000034679	XLOC_014394	XLOC_019295	XLOC_022871	XLOC_019171	XLOC_012739	XLOC_022172	XLOC_001242	XLOC_022171	XLOC_001133	XLOC_002866	XLOC_007149	XLOC_004264	XLOC_016710	ENSSSCG00000035563	XLOC_003996	XLOC_008458	XLOC_019679	XLOC_024743	XLOC_023737	ENSSSCG00000039062	XLOC_023699	ENSSSCG00000035331	XLOC_002331	XLOC_014450	XLOC_004265	XLOC_006869	XLOC_002131	ENSSSCG00000035159	XLOC_020848	XLOC_015509	XLOC_014563	XLOC_010458	XLOC_008081	XLOC_005736	XLOC_008884
ENSSSCG00000014565	0.954913618	0	0.963523585	0	0	0	0.866891665	0.912004091	0.928264909	0.849196404	0.893887933	0	0	0	0	0.941706488	0	0	0.908224834	NA	0	-0.852014621	0	0.958151692	0	0	-0.840358618	0	-0.899861299	0	0	0	0.875923574	-0.852548236	0	0	-0.836008584	0	0	-0.826655119	0.89832238	0	0.931577255	0.952374612	0	0	0	0.94756685	0
ENSSSCG00000034570	0.925081278	0.930144904	0.925718366	0	0	0.916259104	0	0	0.936439857	0	0.993407547	0	0	0	0	0.997191011	0	0	0	NA	0	0	0	0.931655939	0.828745944	0	0	0	-0.819833282	0	0	0	0	0	0	0	0	0	0	0	0.914043137	0	0.995925356	0	0	0	0	0.861456362	0
ENSSSCG00000008959	0	0	0	0	-0.88428021	0	0.985843543	0.954942935	0.841486109	0.949422683	0	-0.871942967	-0.872108912	-0.827107661	0	0	-0.880856814	0.979700088	0.962958285	NA	0.980816659	-0.88318034	0	0	0.860961904	0	-0.980665646	0	-0.949001399	0	0	-0.817763619	0.936225113	-0.844643168	-0.814098564	0	-0.862363079	0	0	0	0.856434035	0	0	0.820114683	0	-0.882933095	0	0.916676743	0
ENSSSCG00000033146	0	0	0	0.952479684	0.864688593	0	-0.916448931	-0.886481716	-0.867223817	-0.920290362	0	0	0	0	0	0	0.950804082	-0.844790645	-0.907021555	NA	-0.899527267	0.929922566	0	0	-0.876303656	0	0.945110263	0	0.893874487	0	0	0	-0.913873675	0.932254635	0.836707906	0	0	0	0	0	-0.886123204	0	0	0	0	0.983970652	0	-0.881153874	0.823923604
[truncated: 42 more columns]
